# Supplementary material for: BMR-YOLO: A deep learning approach for fall detection in complex environments
Source: PLoS One. 2025 Nov 7;20(11):e0335992. doi: 10.1371/journal.pone.0335992 (PMC12594333; doi:10.1371/journal.pone.0335992)
Supplement: S1 Data — (ZIP) [file pone.0335992.s001.zip]

Archive with 47 entries (44 files):
- S1_Data/
- S1_Data/images/
- S1_Data/images/1.jpg
- S1_Data/images/10.jpg
- S1_Data/images/11.jpg
- S1_Data/images/12.jpg
- S1_Data/images/13.jpg
- S1_Data/images/14.jpg
- S1_Data/images/15.jpg
- S1_Data/images/16.jpg
- S1_Data/images/17.jpg
- S1_Data/images/18.jpg
- S1_Data/images/19.jpg
- S1_Data/images/2.jpg
- S1_Data/images/20.jpg
- S1_Data/images/21.jpg
- S1_Data/images/22.jpg
- S1_Data/images/3.jpg
- S1_Data/images/4.jpg
- S1_Data/images/5.jpg
- S1_Data/images/6.jpg
- S1_Data/images/7.jpg
- S1_Data/images/8.jpg
- S1_Data/images/9.jpg
- S1_Data/labels/
- S1_Data/labels/1.txt
- S1_Data/labels/10.txt
- S1_Data/labels/11.txt
- S1_Data/labels/12.txt
- S1_Data/labels/13.txt
- S1_Data/labels/14.txt
- S1_Data/labels/15.txt
- S1_Data/labels/16.txt
- S1_Data/labels/17.txt
- S1_Data/labels/18.txt
- S1_Data/labels/19.txt
- S1_Data/labels/2.txt
- S1_Data/labels/20.txt
- S1_Data/labels/21.txt
- S1_Data/labels/22.txt
- S1_Data/labels/3.txt
- S1_Data/labels/4.txt
- S1_Data/labels/5.txt
- S1_Data/labels/6.txt
- S1_Data/labels/7.txt
- S1_Data/labels/8.txt
- S1_Data/labels/9.txt
