# Supplementary material for: BMR-YOLO: A deep learning approach for fall detection in complex environments
Source: PLoS One. 2025 Nov 7;20(11):e0335992. doi: 10.1371/journal.pone.0335992 (PMC12594333; doi:10.1371/journal.pone.0335992)
Supplement: S1 Data — (ZIP) [file pone.0335992.s001.zip › S1_Data/labels/22.txt]

0 0.5140625 0.7479166666666667 0.203125 0.30416666666666664
